# Supplementary material for: Histological study of seventeen organs from dugong (Dugong dugon)
Source: PeerJ. 2023 Aug 29;11:e15859. doi: 10.7717/peerj.15859 (PMC10473042; doi:10.7717/peerj.15859)
Supplement: Supplemental Information 1 — All information about the dugong, including code, locations, sex, and condition. [file peerj-11-15859-s001.xlsx]

## Sheet: Dugong_Data
	SpecID	Date	Observe Province	Location		Gender	Length (meter)	Weight (kg.)	Condition	Kept Place	Year Budget (BC)
				Latitude (Degree)	Longitude (Degree)
	DU403	42936	Phang-nga	7.88777	98.5958	Unidentify	N/A	N/A	Disappear	N/A	2560
	DU415	43200	Trang	7.30083	99.3971	Female	2.56	263	B1 Fresh Carcass	PMBC	2561
	DU417	43232	Trang	7.24399	99.4517	Male	1.2	34.5	B1 Fresh Carcass	PMBC	2561
	DU426	43490	Phang-nga	8.92691	98.21	Male	1.93	155	B1 Fresh Carcass	PMBC	2562
	DU428	43512	Trang	7.24459	99.4283	Male	1.32	57	B1 Fresh Carcass	PMBC	2562
	DU433	43590	Trang	7.24162	99.451	Female	1.42	44	B1 Fresh Carcass	PMBC	2562
	DU435	43643	Trang	7.49695	99.3052	Male	1.1	20	B2 Rotten Carcass	PMBC	2562
	DU452	43981	Phang-nga	8.26735	98.4889	Male	1.75	170	B2 Rotten Carcass	PMBC	2563
	DU453	43983	Krabi	7.75957	99.0214	Male	2.7	313.5	B1 Fresh Carcass	MCRRC	2563
	DU454	44000	Krabi	7.6744	99.1956	Female	1.59	81	B2 Rotten Carcass	MCRRC	2563
	DU455	44029	Krabi	8.0295	98.8641	Male	1.28	N/A	B2 Rotten Carcass	MCRRC	2563
	DU497	44663	Phang-nga	9.22134	98.3464	Male	2.35	260	B1 Fresh Carcass	PMBC	2565
	PK2401	241802	Krabi	8.02914	98.8239	Male	1.5	27	B1 Fresh Carcass	PMBC	2562
	MCRRC = Marine and Coastal Resources Research Center
	PMBC = Phuket Marine Biological Center
